# Supplementary material for: Current Status and Temporal Trend of Potentially Toxic Elements Pollution in Agricultural Soil in the Yangtze River Delta Region: A Meta-Analysis
Source: Int J Environ Res Public Health. 2021 Jan 25;18(3):1033. doi: 10.3390/ijerph18031033 (PMC7908581; doi:10.3390/ijerph18031033)
Supplement: Supplementary file 1 [file ijerph-18-01033-s001.zip]

Archive with 3 entries (2 files):
- supplementary/
- supplementary/supplementary 1.docx
- supplementary/supplementary 2.xlsx
