# Supplementary material for: Current Status and Temporal Trend of Potentially Toxic Elements Pollution in Agricultural Soil in the Yangtze River Delta Region: A Meta-Analysis
Source: Int J Environ Res Public Health. 2021 Jan 25;18(3):1033. doi: 10.3390/ijerph18031033 (PMC7908581; doi:10.3390/ijerph18031033)
Supplement: Supplementary file 1 [file ijerph-18-01033-s001.zip › supplementary/supplementary 2.xlsx]

## Sheet: database
Current status and temporal trend of potentially toxic elements pollution in agricultural soil in the Yangtze River Delta Region: A meta-analysis
Sample sites	Reference number	published Year	Province	City	County	Sample sites number	Area (km2)	Emission sources	Cd(mg kg-1)			Cr(mg kg-1)			Hg(mg kg-1)			As(mg kg-1)			Pb(mg kg-1)			Cu(mg kg-1)			Zn(mg kg-1)			Ni(mg kg-1)
									mean	range	Sd	mean	range	Sd	mean	range	Sd	mean	range	Sd	mean	range	Sd	mean	range	Sd	mean	range	Sd	mean	range	Sd
1	1	1993	shanghai	shanghai		126	325	HS	0.393	0.086-5.340	0.623	75.99	46.1-128.6	16.09	0.328	0.079-0.980	0.181				23.49	7.76-61.8	23.49	29.13	8.00-81.30	10.17	110.7	51.7-33.14	33.14
2	2	1997	jiangsu	nanjing	subrub	18	158	None	0.31	0.234-0.363	0.04	73.24	45.9-84.4	9.23	0.23	0.217-0.246	0.01	10.98	8.1-14.5	1.96	59.88	43.3-78.6	10.22	49.58	23.4-84.5	13.42	119.2	79.2-191	28.41
3	3	2002	zhejiang	taihzou	huangyan	7	34	None																26.9	21.7-32.9	2.87
4	3	2002	jiangsu	xuzhou	fengxian	15	53	None																10.1	7.9-11.8	1.75
5	4	2003	zhejiang	hangzhou	subrub	80	135	None													29.87	18.87-52.25	12.42	33.54	18.54-55.21	17.8	78.5	56.30-176.96	16.3
6	5	2000	zhejiang	hangzhou	subrub	54	25	None													36.5	13.9-87.8	21.1	40.3	4.3-143.5	35.1	109.1	89.5-150.3	15.9
7	6	2003	zhejiang	hangzhou	subrub	83	132	None													42.06	13.2-201.79	24.68	30.66	14.4-82	11.96	115.1	46.3-189.87	38.87
8	7	2004	jiangsu	suzhou	kunshan	52	707.56	None	0.133	0.068-0.466	0.057	63.75	48.9-89.7	7.81	0.249	0.087-0.575	0.12	10.214	6.44-18.141	3.51	26.76	21.8-41.3	3.18
9	8	2003	jiangsu	nantong	haian	88	543	None	0.049	0.024-0.100	0.035	55.8	34.5-74.3	6.45	0.11	0.022-0.960	0.43	5.35	3.36-8.31	1.42	15.1	10.5-23	2.42	20.7	7.4-35.7	6.46
10	9	2003	jiangsu	nanjing	subrub	18	132	None	1.03	0.32-6.01	1.28										67.77	33.69-291.76	57.52	39.38	18.52-56.63	9.85	254.79	81.44-591.97	132.77
11	10	1995	jiangsu	nanjing	subrub	25	28	None	0.14	0.107-0.171	0.035	59.1	50.4-70.5	3.67	0.175	0.123-0.213	0.102	10.52	6.50-15.6	2.12	29.7	23.3-39.1	2.68
12	11	2002	jiangsu	nanjing	urban area	56	410.4	None				67.49	58.22-74.88	7.5	0.494	0.281-0.622	0.146				65.23	45.95-83.54	17.46	50.17	38.67-72.40	13.43	224.75	191.78-282.54	36.35
13	11	2002	jiangsu	nanjing	subrub	56	530	None				60.09	43.58-77.42	13.07	0.176	0.122-0.233	0.04				36.61	35.07-38.14	1.16	29.27	23.35-35.35	4.94	122.11	99.67-150.07	20.14
14	11	2002	jiangsu	nanjing	rural area	56	700	None				53.98	40.10-68.71	14.1	0.136	0.094-0.224	0.058				32.1	26.70-38.68	5.98	24.93	20.20-31.38	4.89	166.69	81.40-191.66	46.8
15	12	2000	anhui	wuhu	subrub	16	96.28	None	0.4	0.330-0.510	0.103	73.25	62.00-84.00	6.12	0.116	0.085-0.172	0.039	13.55	10.80-19.00	2.12	51.35	33.00-77.00	10.45				115.5	89.00-136.00	28.23
16	13	2005	jiangsu	nantong		946	8001	None	0.032	0-0.750	0.071	33.28	0-163.6	22.37	0.088	0-0.849	0.1	7.811	0-50.03	5.35	35.54	0-197	22.95
17	14	2005	jiangsu	nantong	haian	100	1180	None										5.03	0-12.96	2.26	27.01	5.19-116.48	13.93
18	14	2005	jiangsu	nantong	haian	72	1576	None										3.08	0-12.59	2.61	30.86	3.4-168.99	13.93
19	14	2005	jiangsu	nantong	haian	187	1872	None										6.14	1.46-17.08	3.33	35.01	5.45-113.32	20.61
20	14	2005	jiangsu	nantong	haian	149	906	None										6.96	0-15.00	2.97	22.61	0-47.30	8.91
21	14	2005	jiangsu	nantong	haian	187	1148	None										10.05	0.3-36	4.04	51	4.50-197.00	33.01
22	14	2005	jiangsu	nantong	haian	139	1208	None										11.02	0-29.36	7.95	39.47	1.44-93.88	16.98
23	15	2005	jiangsu	suzhou	dongqiao	10	34.4	None	0.235	0.192-0.288	0.042	52.4	37.0-65.3	8.7							87.2	73.2-116.3	11.8	60	53.8-63.3	4				32	23.1-39.0	5
24	15	2005	jiangsu	changzhou	luoshu	9	25.5	None	0.186	0.131-0.246	0.031	44.8	38.7-57.9	6							27.9	23.6-41.7	5.7	30.7	20.7-71.1	16				22.6	17.7-26.5	3.6
25	15	2005	jiangsu	zhenjiang	danyang	8	556	None	0.143	0.105-0.191	0.034	54.1	36.5-65.5	10.4							26	22.9-32.4	2.9	28.4	26.0-31.5	1.9				31.4	19.0-37.2	6.1
26	15	2005	jiangsu	zhenjiang	jurong	5	742	None	0.109	0.059-0.151	0.035	57.1	56.6-60.6	2.2							25.9	20.2-34.90	5.8	29.2	23.4-33.0	3.8				40.5	26.4-47.5	8.6
27	15	2005	jiangsu	nanjing	tangshan	5	29.74	None	0.191	0.125-0.271	0.054	51.7	45.2-65.5	5							33.9	29.6-39.1	3.4	32.3	28.9-37.0	3.4				32.9	28.2-37.2	9.7
28	16	2005	jiangsu	north		67	100.5	None	0.081	0.007-0.210	0.078	44.5	9.9-98.2	16.45	0.051	0.001-0.340	1.21	7.92	1.40-15.30	3.45	22.1	10-40.6	5.44
29	16	2005	jiangsu	middle		140	210	None	0.087	0.030-0.250	0.046	39.1	23.5-60	8.45	0.078	0.030-0.250	0.16	4.68	1.22-8.86	1.43	21.7	8.45-51.2	7.16
30	16	2005	jiangsu	south		73	109.5	None	0.47	0.040-1	0.765	68.8	33.0-89.2	11.75	0.29	0.050-2.350	3.12	7.18	4.30-42.90	3.48	36.5	22.5-106.5	19.44
31	17	2005	jiangsu	nanjing	jiangning	120	1561	None	0.22	0.08-1.98	0.25	72.95	28.70-105.00	10.06	0.24	0.04-1.26	0.21	10.29	5.57-47.07	4.1	36.11	22.30-208	17.99	35.41	9.60-73.40	10.64	91.02	43.9-625	53.95	33.28	10.60-57.5	5.69
32	17	2005	jiangsu	nanjing	bagua	64	55.62	None	0.34	0.22-0.71	0.09	82.12	13.6-104	13.47	0.24	0.06-8.58	1.06	14.53	6.10-168.6	23.38	38.97	21.40-315	36.19	60.1	27-1000	119.9	102.14	69-212	19.62	39.6	27.6-50.60	5.39
33	18	2005	shanghai	shanghai		177	248	None	0.2	0-0.62	0.06	96.6	0-141	17.35	0.13	0-0.4	0.07	8.16	0-12.86	1.81	24.1	0-42.1	5.76	34.1	0-82.5	12.7	104.1	0-147.1	15.77
34	19	2005	shanghai	shanghai	pudong	26	533	None	0.17	0.05-0.36	0.08	86.81	62.70-122.60	13.96	0.14	0.05-0.47	0.09	6.76	3.93-9.38	1.6	16.97	11.6-25.60	4.12	31.3	23.70-39.3	4.48	114.65	86.10-184	46.96
35	20	2006	shanghai	shanghai	subrub	583	283	None	0.098	0.073-0.131	0.125	75.5	69.79-83.12	4.98	0.0574	0.065-0.167	0.03	8.81	7.48-9.6	0.78	23.07	21.79-28.93	2.79	26.58	24.13-30.47	2.45	79.4	76.42-94.42	2.46	31.62	28.95-36.33	2.12
36	21	2005	anhui	xuancheng	jingxian	38	14.6	None													33.1	17.1-55.2	6.46	21.3	10.6-35.2	5.79
37	22	2006	zhejiang			904	7620	None	0.21	0.04-0.38	0.168	67.19	32.59-101.79	34.6	0.13	0.001-0.25	0.11	8.4	3.57-13.23	4.83	33.5	14.81-52.19	1.86	27.85	13.31-42.39	14.48	87.27	49.85-124.69	27.05	27.05	4.76-49.34	22..18
38	23	2006	jiangsu	wuxi		102	8	None																			99.1	29.7-183.5	27.5
39	24	2006	zhejiang	huzhou		30	872	None	0.155	0.088-0.274	0.05	64.15	46.9-81.9	11.64	0.238	0.048-0.655	0.16	7.12	5.25-10.5	1.63				24.75	17.4-40.9	5.65
40	25	2006	jiangsu	suzhou	fengxian	365	1460	None	0.13	0.05-0.29	0.027	67.37	53.80-94.00	5.45	0.03	0.01-0.15	0.014	10.13	6.95-16.70	1.66	19.87	15.8-40.4	2.72							26.41	15.4-41.4	4.36
41	25	2006	jiangsu	suzhou	wujiang	303	1212	None	0.15	0.07-1.70	0.099	79.9	48.6-105	9.17	0.22	0.03-0.78	0.11	8.49	3.42-16.40	2.07	32.72	18.5-245	15.32							34.02	9.78-50.90	7.56
42	26	2006	jiangsu	suzhou	kunshan	100	931	None	0.199	0.019-5.735	0.574	87.729	51.09-280	31.97	0.199	0.011-0.604	0.121	8.15	5.76-13.25	1.6	30.484	21.43-102.34	11.88	34.275	18.63-94.2	11.94	105.93	13.38-608.4	0.076	31.083	19.38-43.53	3.91
44	27	2006	jiangsu	nanjing	subrub	100	346.2	HS	1.48	0.09-17.61	3.15										198.6	26.1-4138.8	68.46	248.1	16.5-3375.1	213.2	303.9	46.0-3587.9	321.2
46	28	2006	jiangsu	suzhou	changshu	235	726	None	0.14	0.020-1.350	0.11	52.46	18.03-112.91	18.73	0.4	0.04-14.78	0.38	8.39	4.04-16.100	2	41.28	12.37	178.06	29.51	3.110-89.320	17.96	88.72	20.260-360.340	50.25
48	29	2006	shanghai	shanghai	pudong	6	243	None	0.26	0.12-0.87	0.18	89.91	64.9-133.5	16.2	0.16	0.05-047	0.1	7.17	3.62-13.09	2.51	22.35	15-47.50	7.68	41.48	23.5-155.60	32.14	139.93	92.8-297.3	48.16
50	30	2006	anhui	huainan		18	78	None
54	31	2007	jiangsu	nanjing	liuhe	12	1471	None				104.72	50.000-192.530	46.9							36.37	9.830-65.760	19.33	7.44	0.980-17.420	4.57
56	31	2007	jiangsu	nanjing	liuhe	12	1471	None				111.19	29.020-199.080	52.71							30.89	10.950-54.860	15.14	9.61	0.690-49.910	13.28
58	31	2007	jiangsu	nanjing	xixia	8	56	None				246.01	173.043-306.000	50.48							60.87	34.560-83.710	15.65	28.92	13.670-47.880	11.89
60	31	2007	jiangsu	nanjing	xixia	10	56	None				202.84	114.070-314.170	64.31							68.24	21.560-110.240	24.45	31.2	14.260-78.310	17.47
62	32	2007	jiangsu	nantong		970	8001	None	0.03165	0.000-0.750	0.072	33.28	0.000-163.600	22.37	0.08823	0.000-0.849	0.1004	7.811	0.000-50.030	5.351	35.54	0.000-197.000	22.95
64	33	2008	anhui	hefei		32	1.21	None				27.23	12.340-48.67	8.92							54.82	11.920-120.83	28.54	38.78	10.850-78.56	15.12	117.5	20.000-302.5	68.07
66	33	2008	anhui	hefei		32	1.21	None	0.24	0.054-0.489	0.13
68	34	2008	jiangsu	nanjing	xixia	72	28	None	0.81	0.080-2.090	0.36
70	34	2008	jiangsu	nanjing	xixia	72	28	None				83.88	55.500-114.180	11.2							85.71	42.330-131.800	20.2	48.64	33.190-66.570	6.44
72	35	2008	jiangsu	nantong		970	8001	None	0.03165	0.000-0.750	0.072	33.28	0.000-163.600	22.37	0.008823	0.000-0.849	0.1	7.811	0.000-50.030	5.351	35.54	0.000-197.000	22.95
74	36	2008	jiangsu			22	99574	None	0.12	0.038-0.462	0.009	54.99	24.610-89.520	20.91	0.19	0.029-0.746	0.202	9.09	5.080-13.080	2.14	24.72	9.800-46.500	9.69	24.99	5.510-63.340	16.27				25.01	10.200-51.040	11.04
76	37	2008	shanghai	shanghai	fengxian	20	687.39	None	0.06	0.030-0.16	0.03	76.15	38.500-201.00	31.71	0.11	0.040-0.32	0.06	8.32	5.050-12.90	2.29	28.12	18.900-49.20	6.13	29.37	14.800-57.40	9.89	105.09	63.100-168.00	28.16	39.19	23.400-133.00	22.6
78	37	2008	shanghai	shanghai	chongming	19	1267	None	0.32	0.150-0.72	0.18	60.49	29.900-77.10	11.55	0.07	0.040-0.17	0.03	11.54	6.760-17.50	3.01	27.06	17.400-37.50	5.6	28.31	14.300-45.70	7.79	88.2	63.800-111.00	13.9	33.37	23.000-44.80	5.05
80	38	2008	shanghai	shanghai		2265	6340.5	None	0.196	0.010-4500.000	0.171	85.6	31.900-285.800	20.1	0.132	0.010-0.850	0.082	7.8	0.930-25.290	2.33	26.4	2.700-90.700	7.7	31.4	2.400-3329.000	13.4	106.2	11.800-852.200	39.9
82	39	2008	anhui	tongling	tonglinng	6	0.03668	None	0.401	0.280-0.536	0.091	60.6	51.100-87.000	13.2	0.07	0.070-0.080	0.005	3.64	2.360-5.010	0.85	35	29.100-39.400	3.64	63.9	30.700-96.300	21.11	77.1	73.900-86.500	4.73
84	40	2009	jiangsu	nanjing	jiangbei	75	90.2	HS	1.03	0.740-1.850	0.23										11.27	1.870-65.570	8.7	59.34	33.120-158.380	23.18	87.25	41.500-213.060	29.42
86	40	2009	jiangsu	nanjing	jiangbei	12	90.2	HS	0.94	0.78-1.060	0.09										8.93	4.350-17.660	3.53	8.39	33.120-138.160	29.59	94.9	65.690-148.570	27.86
88	40	2009	jiangsu	nanjing	jiangbei	12	90.2	HS	1.39	0.740-1.885	0.34										13.72	3.670-24.430	7.18	75.06	36.690-154.940	29.88	112.85	41.500-213.060	45.55
90	40	2009	jiangsu	nanjing	jiangbei	15	90.2	HS	0.98	0.830-1.130	0.09										6.55	1.870-10.640	2.7	50.63	43.660-71.300	6.77	74.3	64.590-92.020	9.41
92	40	2009	jiangsu	nanjing	jiangbei	12	90.2	HS	1.05	0.860-1.300	0.13										9.54	3.290-21.670	5.08	57.82	43.620-108.220	17.02	69.2	56.750-83.190	6.69
94	40	2009	jiangsu	nanjing	jiangbei	17	34	HS	0.95	0.760-1.140	0.1										12.92	5.620-39.530	7.4	57.78	44.070-158.380	26.45	89.75	51.870-188.130	30.45
96	40	2009	jiangsu	nanjing	jiangbei	7	90.2	HS	0.83	0.760-0.920	0.06										20.14	6.850-65.870	20.53	49.3	41.230-54.820	4.56	78.56	62.450-100.580	14.24
98	41	2009	shanghai	shanghai	fengxian	24	7.05	None	0.23	0.160-0.310	0.04	92.09	19.280-108.000	7.94							23.37	21.440-33.980	3.26	99.43	24.010-46.490	6.45	94.43	85.270-115.520	7.89	36.31	28.820-41.040	3.25
100	42	2009	shanghai	shanghai	pudong	240	34	None	0.227	0.030-1.870	0.217	87.8	45.900-193.900	17.1	0.161	0.030-0.600	0.1	6.23	3.120-20.530	1.88	21.8	5.600-68.300	9.1	37.8	17.400-332.900	27.7	131.5	70.800-607.200	56.7
102	43	2009	shanghai	shanghai	chongming	102	12	None	0.176	0.087-0.330	0.046	69.395	49.815-92.261	8.854	0.128	0.000-0.388	0.079	9.209	2.142-18.373	3.11	21.597	14.190-19.255	3.028
104	44	2010	shanghai	shanghai	chongming	102	1.27	None													22.2	14.19-29.26	2.94
106	44	2010	shanghai	shanghai	chongming	65	1.27	None	0.176	0.087-0.330	0.04	68.1	49.82-92.26	9.06	0.12	0-0.388	0.08	8.61	2.142-18.37	3.11
108	44	2010	shanghai	shanghai	chongming	28	1.27	None	0.2	0.1-0.33	0.06	72.15	49.82-89.5	8.59	0.13	0-1.9	0.08	11	3.1-47.34	3.45	20.8	17.85-28.29	2.8
110	44	2010	shanghai	shanghai	chongming	28	1.27	None	0.18	0.1-0.44	0.04	70.3	55.85-92.26	6.75	0.14	0.02-0.56	0.07	8.13	2.14-18.37	3.06	19.4	14.76-26.23	3.08
112	45	2010	shanghai	shanghai		729	1850	HS	0.163	0.010-0.660	0.08	86.3	34.400-171.900	20.89	0.144	0.020-0.480	0.07	7.54	4.140-20.000	2.06	24.9	1.900-62.500	7.3	31.4	5.600-136.100	10.6	98.8	51.200-233.800	18.1
114	46	2010	jiangsu	nanjing	jiangbei	24	90.2	None	0.07	0.030-0.110	0.02										1.95	0.780-3.820	0.82	10.12	0.990-40.920	12.38	10.28	0.800-31.680	8.39
116	46	2010	jiangsu	nanjing	jiangbei	15	90.2	None	0.04	0.010-0.070	0.02										1.5	0.570-3.640	0.77	2.27	0.310-7.660	1.85	2.39	0.320-7.390	1.94
118	46	2010	jiangsu	nanjing	jiangbei	17	90.2	None	0.07	0.040-0.150	0.02										2.24	0.200-5.120	1.25	9.2	2.890-76.660	17.44	6.16	1.010-24.510	7.05
120	46	2010	jiangsu	nanjing	jiangbei	7	90.2	None	0.07	0.040-0.100	0.02										2.38	1.220-4.530	1.1	3.72	2.840-4.770	0.71	5.63	1.940-10.450	3.3
122	46	2010	jiangsu	nanjing	jiangbei	12	90.2	None	0.06	0.020-0.120	0.03										2.18	0.660-3.610	1.02	3.02	0.860-5.230	1.47	2.53	0.980-5.000	1.57
124	47	2010	zhejiang	ningbo	yinzhou	100	1.38	None	0.163	0.000-0.350	0.089	100.1	0.000-100.100	66.41	0.257	0.000-1.190	0.11	8.1	1.000-20.000	4.92	43.6	16.000-108.000	14.09
126	48	2010	shanghai	shanghai	baoshan	48	293.71	None	0.19	0.045-0.569	0.11	111.38	76.000-296.000	37.8	0.15	0.040-0.380	0.07	7.41	4.560-14.900	2	40.24	30.000-70.900	7.11
128	49	2010	shanghai	shanghai	baoshan	216	0.39	HS	0.195	0.105-0.620	0.09	82.5	44.700-197.000	19.26							29.1	18.300-55.900	5.99	33.2	21.400-75.400	9.43	124.5	64.300-855.900	61.01
130	49	2010	shanghai	shanghai	baoshan	216	0.39	None							0.148	0.050-0.560	0.06
132	49	2010	shanghai	shanghai	baoshan	216	0.39	None										7.44	2.480-15.260	1.55
134	50	2010	shanghai	shanghai	chongming	21	1.27	None										12.3	3.600-47.340	7.66
136	51	2010	zhejiang	jiaxing	pinghu	154	4704	None	0.17	0.120-0.280	0.2	88.93	63.630-118.450	3.64	0.2	0.090-0.570	0.3	8.87	4.100-14.000	1.4	32.01	27.300-47.500	1.93	30.56	24.000-42.000	2.09	96.08	73.600-134.900	3.69	36.03	25.200-43.100	2.14
138	52	2011	jiangsu	yangzhou	gaoyou	57	7.9	None	0.059	0.030-0.100	0.016	86.3	42.900-181.000	22.3	0.065	0.020-0.360	0.064	9.5	5.600-16.000	2.4	28.3	12.000-39.300	6	20.7	13.300-36.400	4.44
140	53	2011	jiangsu	yangzhou	baoying	86	30.64	None	0.115	0.039-0.270	0.04	73.76	48.700-105.000	10.1	0.086	0.017-0.326	0.06	10.94	4.000-22.500	3.03	23.65	14.400-42.200	4.95	26.42	8.900-50.400	0.04	76.7	45.000-217.000	26.54	30.96	19.400-53.400	5.67
142	53	2011	jiangsu	yangzhou	baoying	84	30.64	None	0.134	0.071-0.296	0.04	78.53	33.400-107.000	12.08	0.071	0.021-0.168	0.04	7.37	0.260-14.600	3.11	23.13	12.400-60.000	0.09	19.48	3.200-33.400	5.34	70.1	41.600-101.000	11.21	37.27	23.200-50.600	5.51
144	53	2011	jiangsu	yangzhou	baoying	84	30.64	None	0.099	0.036-0.258	0.04	61.01	35.800-90.000	12.08	0.12	0.040-0.420	0.07	9.63	2.320-21.300	4.45	24.93	15.000-73.700	6.95	23.02	9.500-42.100	.7.070	78.5	46.000-145.000	22.27	28	14.100-55.000	7.36
146	53	2011	jiangsu	yangzhou	baoying	50	30.64	None	0.151	0.049-0.484	0.07	69.75	41.700-98.700	12.85	0.141	0.024-0.445	0.11	10.81	5.820-23.600	4.15	30.28	18.800-58.000	7.94	26.52	11.400-42.100	7.58	78.1	45.100-180.000	29.47	27.31	11.400-40.500	6.46
148	53	2011	jiangsu	yangzhou	baoying	81	30.64	None	0.103	0.048-0.241	0.03	68.94	49.630-109.430	12.55	0.125	0.022-0.695	0.12	10.45	3.510-16.560	2.58	23.98	15.030-49.670	6.98	26.83	4.460-61.720	8.78	78	47.400-243.000	34.07	31.68	19.720-55.330	31.68
150	53	2011	jiangsu	yangzhou	baoying	385	30.64	None	0.118	0.036-0.484	0.05	70.49	33.400-109.430	13.35	0.106	0.013-0.695	0.09	9.76	0.260-23.600	3.72	24.76	12.400-73.700	7.29	24.27	3.200-61.270	7.49	76	41.600-243.000	25.46	31.37	11.400-55.300	7.27
152	54	2011	jiangsu	yancheng		3	45.7	None	0.083	0.079-0.088	0.005	56.83	53.920-61.230	3.87	0.024	0.021-0.028	0.004	6.38	6.250-6.490	0.12	10.76	10.090-11.950	1.03
154	54	2011	jiangsu	yancheng		21	45.7	None	0.089	0.076-0.097	0.005	60.59	55.660-71.070	4.12	0.041	0.016-0.258	0.051	7.06	6.100-8.140	0.58	13.72	10.400-17.990	2.28
156	54	2011	jiangsu	yancheng		3	45.7	None	0.098	0.092-0.106	0.007	61	58.520-63.440	2.46	0.026	0.021-0.029	0.004	8.28	7.640-9.250	0.85	14.88	14.390-15.250	0.44
158	54	2011	jiangsu	yancheng		14	45.7	None	0.084	0.078-0.091	0.003	57.16	54.610-63.180	2.74	0.031	0.019-0.053	0.009	6.58	6.580-7.580	0.48	14.05	11.190-17.890	2.31
160	54	2011	jiangsu	yancheng		7	45.7	None	0.086	0.082-0.089	0.002	59.15	54.930-63.50	3.02	0.047	0.023-0.103	0.028	6.48	5.340-7.220	0.66	16.2	11.100-32.480	7.38
162	55	2011	anhui	wuhu	sanshan	82	3.9	None				46.31	22.030-77.100	11.85				30.01	9.470-45.160	7.37	27.07	11.130-35.500	4.93				120.49	54.940-266.850	40.78	36.87	12.780-51.530	7.63
164	56	2011	jiangsu	suzhou	zhangjiagang	99	9.98	None	0.183	0.046-0.323	0.06	84.7	69.100-122.300	11.2							17.9	10.200-31.800	4.1	43.7	26.000-84.000	13.3	112.8	75.500-245.400	29.3
166	57	2011	zhejiang			105	400	None	0.14994	0.056-0.470	0.068	69.97	10.000-320.000	49.13	0.0717	0.018-0.233	0.034	9.81	2.400-65.000	8.04	29.86	15.000-75.000	9.37	24.52	6.100-124.200	18.05	74.66	28.000-215.000	27.37
168	58	2012	shanghai	shanghai	baoshan	48	176.2	None	0.19	0.045-0.569	0.11	111.38	76.000-296.000	37.8	0.15	0.040-0.380	0.07	7.41	4.560-14.900	2	40.24	30.000-58.400	7.11	39.6	22.300-196.000	7.11	148.31	62.700-500.000	86.82	35.32	27.000-103.000	35.32
170	59	2012	anhui	chizhou	guichi	10	42	None	0.57	0.000-1.000	0.24				0.08	0.040-0.170	0.04	13.33	6.850-24.140	5.51	47.92	14.400-97.000	21
172	60	2012	zhejiang	hangzhou	zhucheng, yuhang, linan, xishan, fuyang, tonglu, jiande, chunan	248	166	None	0.11	0.003-0.840	0.09	53.7	2.800-143.000	33.2	0.08	0.002-0.310	0.06	7.8	0.004-35.200	4.85	12.3	1.400-69.500	12.3	20.3	4.800-173.700	15.6
174	61	2012	zhejiang	jinhua		9	1.52	None	0.461	0.110-0.780	0.254										48.796	30.210-88.490	21.026	38.222	29.150-54.780	9.694	105.754	84.220-135.460	16.567
176	62	2012	jiangsu	wuxi	xishan	923	399.1	None	0.15	0.053-0.450	.0.040							9.68	5.530-13.600	1.307							77.5	45.000-139.000	14.089
178	62	2012	jiangsu	wuxi	xishan	923	399.1	None																31.38	18.900-54.100	0.302
180	62	2012	jiangsu	wuxi	xishan	923	399.1	None													36.85	21.800-112.000	7.916
182	62	2012	jiangsu	wuxi	xishan	923	399.1	HS							0.36	0.044-1.930	0.302
184	63	2012	zhejiang	taizhou	linhai, sanmen, huangyan,jiaojiang, yuhuan	102	183.6	None	0.16	.0.020-0.390	0.08	57.74	15.120-101.130	27.37	0.1	0.020-0.380	0.07	7.27	1.360-40.720	4.62	30.47	13.570-90.260	13.22	35.63	8.140-150.800	20.57
186	64	2012	anhui	tongling	tonglinng	24	3.3	HS				11.5	6.600-23.400	4.95	0.046	0.034-0.065	0.01	12.2	5.200-22.100	5.2				63	45.000-100.000	13.44	57.6	45.700-82.700	6.1
188	65	2012	zhejiang			52	0.021	HS	0.442	0.196-1.287	0.22				0.144	0.066-0.306	0.06				54.04	39.020-97.320	14.7	22.24	14.950-28.530	2.66	65.82	44.260-84.520	8.34	21.89	14.650-28.170	3.46
190	66	2012	anhui	wuhu	sanshan	72	11.7	None																26.46	2.560-58.160	13.99	90.74	46.740-193.800	22.66
192	66	2012	anhui	wuhu	sanshan	72	11.7	None	0.25	0.080-0.750	0.12										42.82	16.790-190.940	26.32
194	66	2012	anhui	wuhu	sanshan	72	11.7	HS				92.58	30.720-255.970	48.07
196	66	2012	anhui	wuhu	sanshan	72	11.7	None							0.08	0.020-0.170	0.03
198	66	2012	anhui	wuhu	sanshan	72	11.7	None										13.64	5.150-22.270	3
200	67	2013	zhejiang			174	24	None	0.232	0.080-0.764	0.13	58.64	2.500-101.290	24.23	0.143	0.045-0.485	0.09	9.25	2.290-44.600	7.61	36.64	3.450-93.280	13.94	29.83	15.210-57.960	10.31	103.13	27.660-181.500	28.16
202	68	2013	shanghai	shanghai	songjiang	40	1.71	None							0.14	0.090-0.190	0.03				25.28	21.200-30.600	3.3				86.6	78.400-95.000	5.66
204	68	2013	shanghai	shanghai	songjiang	40	1.71	None	0.21	0.160-0.280	0.04	69.42	58.100-76.700	6.87				8	7.620-8.320	0.34				33.12	30.500-39.300	3.48
206	68	2013	shanghai	shanghai	songjiang	40	1.71	None							0.17	0.120-0.290	0.06				29.7	25.900-32.900	2.84				90.08	85.800-93.800	2.77
208	68	2013	shanghai	shanghai	songjiang	40	1.71	None	0.24	0.180-0.270	0.03	86.32	68.300-99.800	12.06				8.5	7.940-8.900	0.41
210	68	2013	shanghai	shanghai	songjiang	40	1.71	None							0.12	0.050-0.220	0.05				26.05	21.100-29.200	2.36				92.01	77.300-110.600	11.65
212	68	2013	shanghai	shanghai	songjiang	40	1.71	None	0.23	0.170-0.290	0.04	81.48	67.300-94.800	6.99				8.4	7.820-9.300	0.49
214	68	2013	shanghai	shanghai	songjiang	40	1.71	None							0.15	0.120-0.260	0.05				26.9	23.200-29.300	2.27				95.06	87.300-104.200	5.89
216	68	2013	shanghai	shanghai	songjiang	40	1.71	None	0.2	0.180-0.240	0.03	74.5	65.800-84.200	8.23				7.7	7.420-8.420	0.39
218	69	2014	anhui			78	117	None	0.1135	0.049-0.213	0.0368	60.04	39.230-90.890	10.45							25.43	13.930-39.520	5.45	22.09	13.600-34.910	4.83	53.56	33.710-83.840	14.02	25.3	16.320-40.260	5.92
220	70	2014	jiangsu	yangzhou		120	0.03	None	0.23	0.070-0.350	0.056	43.84	15.430-68.310	9.02				12.92	5.570-19.780	2.48	27.71	9.590-45.740	6.32	36.98	12.150-61.380	8.29	7.76	2.590-12.230	1.78
222	71	2014	jiangsu			3121	6.76	HS	0.19	0.020-11.600	0.27				0.289	0.018-7.260	0.35	9.43	2.410-38.300	2.39	40.43	19.500-1824.000	49.69	32.7	8.710-678.000	21.68	82.42	30.800-3032.000	62.33
224	72	2014	jiangsu	nanjing		63	0.22	None	0.33	0.190-0.580	0.07	98.7	56.500-120.000	13.5	0.09	0.040-0.310	0.04	11.2	6.910-20.600	2.28	36.2	21.100-150.000	17.2	45.4	22.400-58.100	6.51	120	75.600-181.000	20.1
226	73	2014	jiangsu	nantong		39	8001	None	0.14	0.040-0.480	0.076	51.41	34.340-70.190	9.838	0.1	0.030-0.210	0.046	6.93	3.230-133.000	2.605	19.47	9.030-46.620	7.665
228	74	2015	anhui	tongling		147	180	HS	1.74	0.120-24.840	2.91										91.36	18.880-395.500	81.64	121.15	13.420-1516.090	181.6	220.52	54.680-1078.850	153.27
230	75	2016	anhui	chizhou		30	1.25	None	0.3213	0.000-1.000	0.326				0.08147	0.019-0.215	0.049	10.807	1.340-24.340	5.447	42.4333	14.400-97.000	17.0604
232	76	2016	zhejiang	ningbo	cixi	13	1361	None	0.31	0.130-0.700	26.9	92.98	61.590-181.820	26.9	0.17	0.000-0.800	0.22	5.23	2.300-9.210	2.55	21.47	3.410-61.300	12.13
234	76	2016	zhejiang	ningbo	yinzhou	13	799	None	0.2	0.090-0.460	0.09	86.41	37.780-132.300	21.79	0.2	0.040-0.450	0.16	5.09	1.840-11.120	2.14	62.91	39.620-96.070	14.9
236	76	2016	zhejiang	ningbo	zhenhai	13	246	None	0.23	0.000-0.970	0.34	98.01	76.400-114.510	14.26	0.11	0.040-0.550	0.19	5.49	4.160-6.890	0.91	74.23	35.610-169.240	45.94
238	76	2016	zhejiang	ningbo	fenghua	13	1277	None	0.34	0.100-0.620	0.17	57.56	0.000-185.040	48.41	0.13	0.040-0.330	0.12	2.51	0.000-6.100	1.79	55.83	19.610-91.460	19.26
240	76	2016	zhejiang	ningbo	yuyao	13	1500	None	0.47	0.180-1.260	0.27	79.81	55.310-102.790	13.4	0.12	0.040-0.390	0.11	3.92	0.910-14.700	3.67	52.18	21.470-84.290	13.25
242	76	2016	zhejiang	ningbo	xiangshan	13	1382	None	0.56	0.200-1.300	0.41	74.35	35.520-113.710	28.15	0.08	0.000-0.310	0.09	5.05	0.000-13.140	4.34	53.82	37.580-102.810	19.13
244	76	2016	zhejiang	ningbo	beicang	13	597	None	0.55	0.180-1.310	0.33	95.64	85.080-120.960	14.47	0.11	0.000-0.410	0.12	6.65	2.990-13.350	3.13	46.18	28.400-63.700	10.8
246	76	2016	zhejiang	ningbo	ninghai	13	1843	None	0.34	0.210-0.520	0.11	90.68	14.490-344.300	80.13	0.18	0.000-0.370	0.12	2.94	0.000-5.280	1.5	36.25	9.710-99.230	23.3
248	77	2016	shanghai	shanghai	qingxi	10	7.1	None	0.125	0.100-0.160	0.025	81.585	74.060-90.400	6.992	0.156	0.130-0.220	0.042	7.123	5.720-8.500	1.185	15.883	14.190-16.300	1.3	22.51	95.640-117.280	3.715	106.143	95.640-117.280	10.833
250	77	2016	shanghai	shanghai	jinshan	10	6.5	None	0.113	0.090-0.130	0.021	94.948	89.090-108.270	8.96	0.143	0.110-0.180	0.033	7.265	3.740-9.080	2.432	18.993	15.206-23.640	3.493	25.88	23.100-27.700	2.446	104.23	95.110-114.080	9.506
252	77	2016	shanghai	shanghai	fengxian	10	6.8	None	0.083	0.080-0.090	0.005	87.77	79.200-94.460	7.969	0.097	0.060-0.160	0.055	8.297	6.720-9.650	1.478	14.767	13.280-16.320	6.161	24.497	17.980-23.790	3.092	109.43	94.860-126.080	15.713
254	77	2016	shanghai	shanghai	pudong	10	7.3	None	0.12	0.100-0.140	0.019	81.52	62.890-100.400	16.871	0.102	0.050-0.110	0.036	6.916	3.420-9.150	2.314	15.64	10.860-17.330	2.697	21.302	15.180-26.520	4.199	99.35	88.700-115.070	11.967
256	77	2016	shanghai	shanghai	chongming	10	8.1	None	0.113	0.090-0.140	0.025	76.263	64.480-87.700	11.613	0.083	0.050-0.110	0.031	8.12	6.780-9.080	1.196	12.54	11.420-12.740	1.035	23.86	21.680-27.240	2.968	135.8	88.100-187.220	49.665
258	78	2016	jiangsu	nanjing, zhenjiang, changzhou, wuxi, suzhou		144	278.2	None	0.184	0.082-0.660	0.087	74.36	45.100-109.400	10.79	0.156	0.030-0.844	0.139	9.63	4.380-23.250	2.68	33.12	10.500-105.400	12.39	34.79	10.400-298.400	25.04	85.41	41.400-228.400	29.58	30.9	16.700-52.600	5.98
260	79	2016	zhejiang	chaozhou	changxing	136	14.28	HS	0.23	0.040-1.110	0.15	62.45	27.250-97.080	12.21							30.17	10.070-67.140	9.8	22.36	5.430-41.520	5.66
262	79	2016	zhejiang	chaozhou	changxing	136	14.28	None										10.88	2.940-43.540	5.95
264	79	2016	zhejiang	chaozhou	changxing	136	14.28	None
266	80	2016	jiangsu	yangzhou		2924	6591.21	None	0.178	0.041-12.700	0.158	72	31.100-172.000	9.98	0.113	0.004-2.000	0.127	8.724	0.400-81.200	3.193	27.553	12.900-1062.000	14.225
268	81	2016	changsanjiao			150	500	None	0.214	0.078-0.652	0.085	76.6	50.100-118.100	10.57	0.179	0.027-0.924	0.137	7.38	2.540-15.540	1.85	32.3	20.500-71.500	7.04	36.19	13.090-546.160	43.2	93.37	55.100-381.900	32.05	33.02	18.270-49.340	6.42
274	82	2016	changsanjiao			240	12960	None	0.226	0.050-1.609	0.139										37.63	18.570-186.300	15.6	25.83	5.709-652.000	41.62	88.38	26.770-463.700	43.3	29.21	6.496-87.280	12.41
276	83	2017	anhui			199	3.1	HS	0.302	0.073-1.234	0.173	87.13	31.840-746.700	53.63	0.139	0.027-6.687	0.474	12.89	3.680-86.470	10.36	61.17	23.230-813.540	72.43
278	84	2017	zhejiang	huzhou		103	58.18	None	0.44	0.100-23.900	2.16	82.34	50.000-231.000	17.86	0.33	0.090-1.110	0.21	6.25	3.060-10.300	1.18	32.74	22.500-48.700	5.69	30.8	12.400-103.000	11.93	102.2	62.000-352.000	34.49	32.58	17.200-43.300	5.06
280	85	2017	jiangsu	nanjing	jiangbeixin	66	0.56	None	0.38	0.130-1.520	0.16	92.1	63.200-154.000	16.71	0.08	0.040-0.520	0.06	11	6.200-19.700	2.44	34.5	22.700-66.400	7.28
282	86	2017	jiangsu	nanjing	liuhe, qixia	527	575	None	0.3	0.070-1.52	0.15	84	45.500-544.0000	25.31	0.09	0.020-0.52	0.04	9.3	2.100-29.000	2.57	31.3	13.300-74.600	6.96
284	87	2017	zhejiang	ningbo		202	1538	None	0.123	0.010-0.427	0.07	62.1	10.800-190.400	28.47	0.255	0.025-1.231	0.28	7.2	1.400-19.100	3.13	28.1	12.900-80.200	10.14
286	88	2017	shanghai	shanghai	qingpu	45	676	None	0.209	0.113-0.446	0.07	86.29	55.421-125.28	12.58	0.46	0.091-0.956	0.25	10.04	5.783-19.082	1.82	29.42	20.646-40.71	4.734
288	88	2017	shanghai	shanghai	chongming	72	1413	None	0.627	0.113-5.706	0.07	70.85	14.630-132.88	36.82	0.26	0.091-3.549	0.25	9.924	5.783-19.51	1.82	22.69	20.646-31.42	4.734
290	88	2017	shanghai	shanghai	jiading	243	463.55	None	0.235	00.085-0.550	0.086	56.77	16.46-131.12	25.77	0.129	0.004-0.533	0.081	7.032	2.369-41.35	2.959	29.82	11.29-71.81	7.547
292	88	2017	shanghai	shanghai	minhang	78	372.56	None	0.209	0.069-0.487	0.104	87.64	70.29-106.85	6.667	0.151	0.039-0.929	0.117	5.643	0.921-9.604	2.373	26.9	17.88-93.21	9.787
294	88	2017	shanghai	shanghai	baoshan	30	293.71	None	0.272	0.157-0.667	0.089	92.02	60.15-127.74	12.27	0.113	0.026-0.252	0.061	8.968	2.618-12.700	1.603	37.09	25.07-47.85	5.934
296	88	2017	shanghai	shanghai	songjiang	141	605.6	None	0.209	0.094-0.831	0.094	68.48	36.36-103.58	8.713	0.105	0.026-0.326	0.05	8.733	2.122-16.452	0.05	30.07	14.58-58.15	6.093
298	88	2017	shanghai	shanghai	jinshan	18	613	None	0.127	0.097-0.177	0.023	62.31	57.90-76.15	4.063	0.092	0.030-0.233	0.049	4.141	3.465-5.086	0.366	21.55	19.32-25.72	1.706
300	88	2017	shanghai	shanghai	pudongxin	39	1210	None	0.179	0.100-0.371	0.064	51.02	16.14-62.18	6.682	0.092	0.040-0.355	0.06	5.111	3.580-6.685	0.872	26.43	3.368-61.16	8.709
302	89	2017	jiangsu	suzhou	wujiang	120	1511.1	None	0.2	0.030-0.740	0.13	43.77	24.400-62.000	9.44							29.48	10.300-109.700	17.6
304	90	2017	jiangsu	nantong		81	105.49	None	0.18	0.080-0.290	0.06	49.21	17.000-76.000	12.82	0.14	0.090-0.270	0.03	10.46	2.570-18.900	3.73	24.51	10.200-35.600	5.19
306	91	2018	anhui	hefei	chaohu	65	0.244	None													26.71	18.180-44.400	4.34	15.31	4.200-34.940	5.29	42.6	27.200-84.260	11.06	21.33	7.930-49.070	7.13
308	91	2018	anhui	hefei	chaohu	65	0.244	None	4.27	2.880-9.590	1.87				2.3	1.720-3.680	0.37
310	91	2018	anhui	hefei	chaohu	65	0.244	None				10.02	18.180-44.400	5.29				5.83	2.120-11.980	2.38
312	92	2018	anhui			314	118.06	None										14.38	2.110-77.300	11.69	49.44	21.700-1041.000	79.14
313	92	2018	anhui			314	118.06	HS	0.32	0.050-1.530	0.26
314	92	2018	anhui			314	118.06	None				87.42	32.700-234.000	36.96	0.1	0.020-1.250	0.12
315	93	2018	shanghai	shanghai	chongming	52	160.6	None				65	35.200-111.000	14.8							18	8.000-32.000	5.1	28.1	14.000-47.500	6.5	80.6	53.600-118.000	12.5
316	94	2018	anhui	tongling	xinqiaokuang	32	110	HS							0.12	0.070-0.160	0.04
317	94	2018	anhui	tongling	xinqiaokuang	32	110	HS							0.1	0.070-0.120	0.05
318	94	2018	anhui	tongling	xinqiaokuang	32	110	HS							0.07	0.060-0.090	0.01
319	94	2018	anhui	tongling	xinqiaokuang	32	110	HS							0.07	0.070-0.070	0
320	95	2019	anhui			102	380	None	0.17	0.120-0.240	0.02	71	58.000-79.000	5.4	0.035	0.017-0.050	0.01	10.7	7.600-17.200	1.85	25	19.000-30.000	2	26	18.000-107.000	19.9	66	49.000-106.000	10	31	20.000-43.000	4.7
321	96	2019	zhejiang			67	100000	None	0.23	0.080-0.810	0.02	47.42	10.430-178.540	3.54	0.12	0.010-0.690	0.01	7.27	1.730-34.860	0.67	47.14	16.700-730.190	10.35	23.91	8.440-67.270	1.2	91.59	39.920-214.360	4.04	21.1	4.210-127.300	2.16
322	97	2019	zhejiang	taizhou	wenling	92	300	None																40.25	13.600-150.240	20. 86
323	98	2015	zhejiang	huzhou	changxing	118	2025	None	0.23	0.060-1.030	0.13							11.28	4.880-43.540	6.07	28.58	10.070-67.140	8.47	17.14	7.390-31.940	4.35
324	99	2016	changsanjiao			240	4.58	None	0.226	0.050-1.609	0.139										37.63	18.750-186.300	15.6	25.83	5.709-652.000	41.62	88.38	26.770-463.700	43.3	29.21	6.496-87.280	12.41
325	100	2017	zhejiang	hangzhou	fuyang	3010	18.31	None										8.39	1.000-53.000	5.27	30.31	15.000-159.000	20.1	35.8	8.000-297.000	33.6	162.26	59.000-4194.000	285.9	17.96	2.000-114.000	12.07
326	101	2017	zhejiang	ningbo	cixi, yuyao	1822	98.16	None	0.2	0.030-1.830	0.09	69.64	9.160-326.000	27.53	0.31	0.020-2.260	0.32	6.67	0.880-19.100	2.57	42.89	15.600-163.000	15.43	35.5	7.140-160.000	15.13	111.16	34.300-714.000	34.9	29.99	3.810-293.000	15.61
327	102	2009	jiangsu	suzhou		18	8657.32	None													45.8	32.000-107.000	16.2	44.6	26.000-87.200	17.5	120	66.900-284.000	59.6
328	102	2009	jiangsu	wuxi		8	4627.47	None													45.1	37.900-50.400	4.1	37.9	32.000-47.300	5.08	87.6	67.400-120.000	21.9
329	102	2009	jiangsu	changzhou		4	4375	None													46.9	38.400-56.000	8.5	43.3	37.700-49.500	4.96	110	67.800-139.000	29.9
330	103	2019	jiangsu			137	673.6	None	0.356	0.008-3.815	0.035	72.91	22.140-191.900	1.952	0.146	0.040-0.466	0.007	7.267	1.900-18.000	0.245	31.633	11.120-89.680	0.883	40.961	9.900-295.500	3.645	116.532	47.600-470.400	5.693
331	104	2016	jiangsu	yancheng	dongtai	108	1.82	None	0.196	0.078-1.320	0.182	67.13	46.700-114.000	12.89	0.044	0.018-0.150	0.02	6.88	4.790-9.530	0.97	20.06	17.100-38.900	2.9	27.86	0.078-1.320	7.15	115.79	52.900-237.000	46.54	28.93	17.100-57.000	6.19
332	105	2016	shanghai	shanghai		57	256.5	HS	0.33	0.110-0.820	0.16	57.41	26.250-135.580	25.92	0.19	0.010-0.680	0.16	9.08	3.670-27.840	4.85	96.62	31.240-434.800	73.11	65.67	18.380-164.850	41.96	246.19	75.910-554.800	125.49	20.83	9.600-37.910	6.87
333	105	2016	shanghai	shanghai		36	162	None	0.24	0.090-0.470	0.08	50.82	26.120-115.140	21.24	0.09	0.010-0.410	0.1	8.79	3.890-30.130	5.03	90.43	33.510-301.540	64	48.25	16.100-152.820	37.45	152.83	63.760-512.960	110.33	17.09	9.790-37.280	4.77
334	105	2016	shanghai	shanghai		57	256.5	None	0.14	0.050-0.24	0.05	45.63	18.080-118.210	17.41	0.07	0.010-0.210	0.06	7.64	3.300-20.090	3.89	55.97	27.010-185.590	30.77	26.95	15.460-57.520	8.44	114.67	53.370-214.690	34.21	17.75	6.980-33.500	4.99
335	105	2016	shanghai	shanghai		78	351	None	0.15	0.030-0.25	0.06	37.77	16.200-92.760	17.04	0.04	0.010-0.210	0.03	4.59	2.340-10.990	1.63	37.2	19.680-113.840	16.67	19.1	8.300-59.660	9.45	81.21	34.390-172.530	32.56	16.66	5.510-34.030	5.61
336	106	2017	jiangsu	yancheng	dongtai	108	140	None	0.161	0.083-0.800	0.102	49.33	31.200-60.200	5.35							17.58	13.300-52.200	4.08	14.87	10.500-18.000	1.23	56.63	47.000-77.400	6.03	21.3	18.600-25.100	1.1
337	107	2016	jiangsu	suzhou	changshu	99	1276	HS	0.174	0.047-1.980	0.205										26.3	12.800-59.800	8.5	31	19.100-71.000	8.2	81.9	54.200-182.000	18.9	29.5	21.800-62.500	5.2
338	108	2018	jiangsu	south		35	0.35	None	0.473	0.074-1.369	0.385				0.155	0.057-0.353	0.091	9.497	5.000-16.000	2.727	34.793	16.310-159.810	26.517	41.713	16.750-116.400	21.951	246.223	65.640-877.800	295.547
339	109	2018	jiangsu	yangzhou	jingjikaifa	12	2.4	HS	0.2	0.061-0.420	0.1	64.8	50.500-88.300	10.7							29.2	18.700-38.600	6.5	33.9	19.300-92.800	0.1	102.4	66.600-181.700	33.7	32.1	21.100-64.100	11.4
340	110	2013	zhejiang	hangzhou	yuhang	10	12	None	0.48	0.010-1.517	0.469	28.06	2.967-47.230	14.99							66.25	0.917-131.100	51.74	16.75	0.367-38.980	12.96	937.5	258.000-1966.000	588
341	111	2009	jiangsu	suzhou	changshu	155	126.4	HS	0.168	0.020-1.360	0.191	53.4	18.000-112.000	18.3	0.555	0.109-14.800	1.231	8.6	4.460-16.100	1.93	44.5	13.900-178.000	22.9	30.5	3.100-89.300	18	90.1	20.300-355.000	46.4
342	112	2014	zhejiang	jiaxing		230	391.5	None	0.221	0.078-1.260	0.116	87.8	55.700-125.000	11.9	0.199	0.042-0.654	0.099	8.55	4.070-12.500	1.6										36.4	23.200-51.000	5.86
343	113	2007	jiangsu	wuxi		102	2.53	HS	0.143	0.003-0.370	0.088	58.6	26.400-96.200	16.2	0.161	0.066-0.266	0.049	14.3	9.900-22.100	2.6	46.7	17.000-162.100	25.8	40.4	26.700-151.600	18.2	112.9	29.700-445.300	68.4
344	114	2011	jiangsu	nanjing		4	659.7	None				53.98	40.100-68.710	14.1	0.136	0.094-0.224	0.058
345	114	2011	jiangsu	nanjing		4	659.7	None																24.93	20.200-31.380	4.89
346	114	2011	jiangsu	nanjing		4	659.7	None																			144.69	81.400-191.660	46.8
347	114	2011	jiangsu	nanjing		4	659.7	None													32.1	26.700-38.680	5.98
348	115	2020	zhejiang	jiaxing		11	2020	HS	0.36	0.01-1.92	0.41	72.73	47.00-123.00	15.66				7.55	3.97-9.89	1.18	25.75	17.60-34.80	25.78
349	116	2020	zhejiang	jinhua		32	915	None	0.171	0.023-0.130	0.276
350	117	2020	zhejiang	hangzhou		30	1821.03	None	0.264	0.163-1.077	0.12144	102.5	47.1-91.2	20.7153	0.08	0.078-0.606	0.04756	8.4	6.44-17.64	2.53764	52.12	32.6-216.4	38.647	78.32	27.0-83.4	26.8638	132.54	120.0-359.0	42.3995	30.2	19.0-48.7	6.70138
351	118	2020	anhui	wuhu		44	1245.2	None	0.11	0.03-0.26	0.07	77.25	44.20-105.00	13.94	0.05	0.02-0.10	0.02	9.67	3.78-15.20	2.45	26.25	10.40-38.30	4.75	28.25	8.93-41.90	5.79	74.49	27.80-119.00	18.54	35.28	11.60-53.70	8.81

## Sheet: reference
Number	Reference
1	Feng, G. Y., et al. Review of Environmental Quality on Heavy Metal Element Pollution Vegetabae Soils Baoshan District, Shanghai. Journal of Shanghai Agricultural College 1993, 01, 35-42.(In Chinese)
2	Gao. X. J. Review of Pollution Evaluation of Suburban Soil-Vegetable System. Environmental Science and Technology 1997, 02, 16-20.(In Chinese)
3	Shan, Z. J., et al. Pollution of Copper in Orchard Soil and It's Effects on Plant Growth. Agro-environmental Protection 2002 02, 119-121.(In Chinese)
4	Ye, L. J., et al. Investigation of Heavy Metal Pollution in Vegetable Garden Soil in the Suburbs of Hangzhou. Journal of zhejiang Agricultural Sciences 2003, 03, 25-27.(In Chinese)
5	Ma, H. Y., et al. Investigation on the Vegetable Farm Soils Polluted by Zinc, Copper and Lead in Suburb of Hangzhou. Journal of Environment and Health 2000, 03, 165-166.(In Chinese)
6	Li, J., et al. Evaluation on Environmental Quality of Heavy Metals in Vegetable Plantation Soils in the Suburb of Hangzhou. Ecology and Environment 2003, 03, 277-280.(In Chinese)
7	Sun, Y. Q., et al. The Analysis and Evaluation of the Content of Heavy Metal of Soil in the Basic Farmland Conservation Area in Kunshan County of Jiangsu Province, China. Journal of Huaiyin Institute of Technology 2004, 01, 77-79.(In Chinese)
8	Wu, J. H., et al. Environmental Quality Assessment of Farmland in Central Jiangsu and Its Application──A Case Study of Hai’an. Soils 2003, 05, 387-391+407.(In Chinese)
9	Ding, A. F. and Pan, G. X. Contents of Heavy Metals in Soils and Chinese Cabbages (Brassica chinensis) from Some Urban Vegetable Fields Around Nanjing and the Human Health Risks. Ecology and Environment 2003, 04, 409-411.(In Chinese)
10	Zhang, Z. Y. and Zhu, C. H. Investigation of Heavy Metals Content of Vegetable Plots Soil in Suburbs of Nanjing. Journal of Jinling Institute of Technology 1995, 04, 6-11.(In Chinese)
11	Fang, S. B., et al. Spatio-temporal Distributions of Soil Heavy Meals in Vegetable Plots in Nanjing. Ecology and Environmental Sciences 2002, 04, 339-342.(In Chinese)
12	Ge, W. J., et al. A Preliminary Study on Soil Pollution of Heavy Metals and Strategy Against Its Harm in the Suburbs of wuhu City. Acta Pedologica Sinica 2000, 01, 136-141.(In Chinese)
13	chen, F., et al. Evaluation of Heavy Metal Pollution in Representative Vegetable Soils in Nanjing Based on GIS. Environmental Monitoring in China 2008, 02, 40-45.(In Chinese)
14	Wu, X. L., et al. Research of Heavy Metal Pollution of Conventional Farmland Soil in Nantong, Jiangsu. Jiangsu Agricultural Sciences 2005, 05, 124-126.(In Chinese)
15	Li, B. Pollution of Heavy Metals in Soils and Agriculrural Products on Both Sides of Serval Main Roads in Jiangsu Province. Nanjing Agricultural University 2005.(In Chinese)
16	Xu, X. H. and Ji, C. L. Heavy Metal Pollution Survey of Vegetable Soil in Jiangsu Province and the Countermeasures. Journal of Ecology and Rural Environment 2005, 01, 35-37+43.(In Chinese)
17	Wu, Y. Z. Heavy Metal Pollution in Suburban Soils of the Nanjing Area ——A Feasibility Study of Remote-Sensing Geochemistry. Nanjing University 2005.(In Chinese)
18	Shen, Q. G., et al. Analysis and Evaluation of Soil Environmental Quality of Orchards in Suburb of Shanghai. Journal of Shanghai Jiaotong University(Agricultural Science) 2005, 02, 168-171.(In Chinese)
19	Meng, F., et al. Evaluation on Environmental Quality of Heavy Metals in Agricultural Soils of Shanghai. Environmental Science 2008, 02, 2428-2433.(In Chinese)
20	Shen, G. X., et al. Investigation and Analysis of Heavy Metal Accumulation in the Soil of Vegetable Cropland in Shanghai. Journal of Agro-Environment Science 2006, S1, 37-40.(In Chinese)
21	Wang, Y. L. Status of Copper, Lead, and Selenium in Tea Garden Soils from Jing County, Southern Anhui Province and the Uptake, Partitioning in Tea Plants and the Genotypic Difference. Nanjing Agricultural University 2005.(In Chinese)
22	Cheng, X. L., et al. Differential Characteristics and Appraisal of Heavy Metals in Agricultural Soils of Zhejiang Province. Journal of Soil and Water Conservation 2006, 01, 103-107.(In Chinese)
23	Zhao, Y. F, et al. Spatial Variability of Zn in Agricultural Soils and Its Affecting Factors in Industrialized Peri-urban Areas ── A Case Study of Wuxi City. Soils 2006, 01, 29-35.(In Chinese)
24	Wang, H. Y., et al. Investigation and Evaluation of the Content of Heavy Metal in Soil for Vegetable Growth. Journal of Anhui Agricultural Sciences 2006, 11, 2464-2465.(In Chinese)
25	Xu, X. H, et al. Variation of Chemical Elements in Soils in Jiangsu Province from North to South and Its Evaluation of Agriculture. Journal of Agro-Environment Science 2006, S2, 565-569.(In Chinese)
26	Chen, F., et al. Situation and Evaluation of Heavy Metals Contamination in Soil of Agro-land in Kunshan City. Journal of Huaiyin Institute of Technology 2006, 01, 58-62.(In Chinese)
27	Chen, Y. H., et al. Study of The Heavy Metal Contamination in Soils and Vegetables in Nanjing Area. Resources and Environment in the Yangtze Basin 2006, 03, 356-360.(In Chinese)
28	Ma, C. L., et al. Methods for Assessment of Heavy Metal Pollution in Cropland Soils— A Case Study of Changshu. Journal of Ecology and Rural Environment 2006, 01, 48-53.(In Chinese)
29	Cai, Z., et al. Investigation and Evaluation of Environmental Quality of Vegetable Gardening Farm in Pudong New Area. Shanghai Agricultural Science and Technology 2006, 05, 40-43.(In Chinese)
30	Yu, Q. Y., et al. The Investigation and Evaluation of Pb, Cd, Cr , Hg of the Vegetable Soils in North of Anhui Province. Chinese Agricultural Science Bulletin 2006, 12, 263-266.(In Chinese)
31	Zhao, D. Q. The Heavy Metal Contamination and the Treatment in the Typical Vegetable Soils in the Suburb of Nanjing. Nanjing Forestry University 2007.(In Chinese)
32	Feng, J. F. Spatial Distribution Analysis and Pollution Apprasial of Heavy Metals Contents in Farmland Soil and Irrigation Water in Natong City. Nanjing Agricultural University 2007.(In Chinese)
33	Tu, R. F. Research on Heavy Metal Pollution and Bioavailability of Vegetable Garden Soils in Hefei City Suburbs. Anhui Agricultural University 2008.(In Chinese)
34	Chen, F., et al. Evaluation of Heavy Metal Pollution in Representative Vegetable Soils in Nanjing Based on GIS. Environmental Monitoring in China 2008, 02, 40-45.(In Chinese)
35	Wang J., et al. GIS-based Spatial Interpolation and Pollution Appraisal of Heavy Metal in Cropland Soil--A Case Study of Nantong in Jiangsu Province. Journal of Nantong University(Natural Science Edition) 2008, 01, 1-8.
36	Wu, Z. H., et al. Spatial Distribution Pattern of Soil Heavy Metals Under the Influence of Economic Gradient in Jiangsu Province. Scientia Geographica Sinica 2008, 03, 412-418.(In Chinese)
37	Xu, Q. Research and Traceability of Soil Quality on Heavy Metals in Surb Agricultural Soils of Shanghai. Donghua University 2008.(In Chinese)
38	Meng, F., et al. Evaluation on Environmental Quality of Heavy Metals in Agricultural Soils of Shanghai. Environmental Science 2008, 02, 2428-2433.(In Chinese)
39	Min, L. and Dong, D. M. Current Status and Evaluation of Heavy Metal Pollution in Vegetable Bases in Tongling City. Journal of Tongling Vocational & Technical College 2008, 02, 68-69+76.(In Chinese)
40	Zhou, W. L., et al. Characteristics and Assessment of Heavy Metal Pollution in Vegetable Soils in Jiangbei Area of Nanjing City. Transactions of Atmospheric Sciences 2009, 32(04), 574-581.(In Chinese)
41	Li, J. L. Analyses and Evaluation of Characteristics and Behaviors of Heavy Metals in Soils Developed from Alluvial Deposits on Coastal Areas in Shanghai, China. Shanghai Jiaotong University 2009.(In Chinese)
42	Meng, F., et al. Spatial Structure and Distribution of Heavy Metals in Agricultural Soils from Pudong of Shanghai. Journal of Natural Resources 2009, 24(02), 218-224.(In Chinese)
43	Sun, C., et al. Assessment on Environmental Quality of Heavy Metals in Agricultural Soils of Chongming Island, Shanghai City. Acta Geographica Sinica 2009, 64(05), 619-628.(In Chinese)
44	Sun, C. Distribution and Accumulation Characteristics of Heavy Metals in Agricultural Soils of Chongming Island, East China Normal University 2010.(In Chinese)
45	Xie, X. J., et al. Heavy Metal Concentration in Agricultural Soils around the Upper-middle Reaches of Huangpu River. China Environmental Science 2010, 30(08), 1110-1117.(In Chinese)
46	Zhou, W. L., et al. Concentrations and Spatial Distribution Characteristics of Available Heavy Metals in Vegetable Soils in Jiangbei Area of Nanjing City. Journal of Agro-Environment Science 2010, 29(03), 451-457.(In Chinese)
47	Wang, B. Changes and Evaluation of Heavy Metal Contents in Agricultural Soils in Yinzhou District, Ningbo City. Journal of Agricultural Resources and Environment 2010, 27(05), 85-87.(In Chinese)
48	Chen, Y. Y., et al. Spatial Variability and Distribution of Heavy Metals in Soil of Baoshan District. Environmental Chemistry 2010, 29(02): 215-219.(In Chinese)
49	Xie, X. J., et al. Analysis on Heavy Metal Concentrations in Agricultural Soils of Baoshan, Shanghai. Environmental Science 2010, 31(03), 768-774.(In Chinese)
50	Sun C., et al. Arsenic Concentrations in Vegetables and Soils and Their Risk Assessment in Chongming Island, Shanghai. Chinese Journal of Soil Science 2010, 41(05), 1226-1230.(In Chinese)
51	Hao, C. M. Research on Heavy Metal Pollution and Evolution in Farmland Soil of Pinghu City, Zhejiang Province. China University of Mining and Technology (Beijing) 2010.(In Chinese)
52	Wu, J. Y., et al. Investigation and Evaluation of Soil Heavy Metals in Vegetable Growing Area of Gaoyou City. Modern Agricultural Science and Technology 2011, 04, 266-267.(In Chinese)
53	Shi, G. H, et al. Plantation Soil Environmental Quality in Great National High Grade Rice Produce Base, Yangzhou. Chinese Journal of Soil Science, 2011, 42(04), 788-794.(In Chinese)
54	Meng, Q. F., et al. Investigation and Ecological Risk Assessment of Heavy Metals Pollution in Reclaimed Tidal Flat Soil: A Case Study of Jianggang County, China. Journal of Agro-Environment Science 2011, 30(11), 2249-2257.(In Chinese)
55	Wang, X., et al. Pollution Characteristics of Heavy Metals in Vegetable Soil in Sanshan District of Wuhu City. Urban Environment & Urban Ecology 2011, 24(01), 31-33+37.(In Chinese)
56	Wang, J. Spatial-Temporal Variability of Heavy Metals and Their Environmental Effects in Typical Areas of the Yangtze River Delta Region. Nanjing Agricultural University 2011.(In Chinese)
57	Su, Z. C., et al. Research on the Heavy Metal Pollution of Tea Gardens in Zhejiang Mountain Area. Jiangsu Agricultural Sciences 2011, 01, 339-341.(In Chinese)
58	Liu, W. J. Monitoring and Assessing of Heavy Metals in Agricultural Soils in Baoshan District. Sichuan Environment 2012, 31(03), 65-69.(In Chinese)
59	Xu, S. W. Investigation and Research on Toxic and Harmful Heavy Metals along the Yangtze River in Chizhou City. Modern Agricultural Science and Technology, 2012, 06, 295-296.(In Chinese)
60	Xu, Y. Y., et al. Characteristics of Heavy Metals Distribution in Agricultural Soils of Hangzhou and Its Environment Significances. Environmental Monitoring in China 2012, 28(04), 74-81.(In Chinese)
61	Zhang, Y. Q. and Mao, D. L. Fuzzy Comprehensive Evaluation of Heavy-metals Polluted Degree for Selenium-rich Vegetable Soil in Jinhua City. Hunan Agricultural Sciences 2012, 01, 47-49.(In Chinese)
62	Wang, H, Y. Spatial Variability of Heavy Metals in Cultivated Soil of Rapid-Urbanizing Regions: A Case Study of Xishan District, Wuxi. Nanjing Unoversity 2012.(In Chinese)
63	Lin, M., et al. Environmental Quality and Evaluation of Soil Heavy Metals in Main Citrus Cultivation Area in Taizhou. Journal of Zhejiang Agricultural Sciences 2012, 09, 1301-1305.(In Chinese)
64	Lu, Y. X., et al. Evaluation on Heavy Metal Pollution Situation of Vegetable Base in Laozhou Town, Tongling City. Horticulture & Seed 2012, 08, 54-56.(In Chinese)
65	Li, H. G, et al. Spatial Variability Characteristics of Soil Heavy Metals in the Cropland and Its Pollution Source Identification around the Contaminated Site. Journal of Zhejiang University(Agriculture and Life Sciences) 2013, 39(03), 325-334.(In Chinese)
66	Liu, X. Q. Spatial Variation Ccharacteristics and Potential Eco-risk Assessments of Heavy Metals in Vegetable Field in Sanshan District,Wuhu. Anhui Normal University 2012.(In Chinese)
67	Fu, Z. H., et al. Pollution and Potential Ecological Risk of Soil Heavy Metals in Zhejiang Vegetable Bases. Environmental Science & Technology 2013, 36(S1), 334-337+413.(In Chinese)
68	Yuan, D. W., et al. The Heavy Metal Content and Ecological Risk Warning Assessment of Vegetable Soils in Songjiang District of Shanghai. Acta Agriculturae Shanghai 2013, 29(04), 42-46.(In Chinese)
69	Xiao, X., et al. Analysis of Heavy Metals Ditribution Characteristics and Pollution Assessment in Agricultural Region Soils of Huaihe Basin. Spectroscopy and Spectral Analysis 2014, 34(07), 1785-1788.(In Chinese)
70	Qian, L. G. Research on the Spatial Distribution of Soil Heavy Metals and Ecological Risk Assessment of Fulin Farm Based on GIS. Yangzhou University 2014.(In Chinese)
71	Pan, Y. M, et al. An Evaluation of The Heavy Metal Content in The Plough Layer and Crops in Southern Jiangsu Province. Geophysical and Geochemical Exploration 2014, 38(02), 318-324.(In Chinese)
72	Dong, L. R., et al. Sources of Heavy Metals in Soils of A Typical Vegetable Production System along Yangtze River in Nanjing. Acta Pedologica Sinica 2014, 51(06), 1251-1261.(In Chinese)
73	Gong, W. H., et al. Content and Evaluation of Heavy Metals in Farmland Soil of Nantong. Heilongjiang Agricultural Sciences 2014, 10, 34-39.(In Chinese)
74	Dou, Z. Y., et al. Eologocal Risk Assessment Based on Total and Available Content of Heavy Metals in Farmland Soil of Tongling Mining Area. Environmental Pollution & Control 2015, 37(11), 6-10.(In Chinese)
75	Wu, A. M. Monitoring Analysis and Evaluation of Soil Heavy Metal Content in Proposed Vegetable Production Base in Chizhou City of Anhui Province. Journal of Anhui Agricultural Sciences 2016, 44(23), 220-221+224.(In Chinese)
76	Zhou, J. B., et al. Investigation on Heavy Metal Pollution of Farmland Soil in Ningbo City. Journal of Zhejiang Agricultural Sciences 2016, 57(08), 1301-1303.(In Chinese)
77	Zhang, L. Q., et al. Environmental Quality Analysis and Evaluation of Heavy Metal Content in Soil of Strawberry Main Production Area in Shanghai. Acta Agriculturae Shanghai 2016, 32(06), 113-117.(In Chinese)
78	Shao, W. J. Geochemical Characteristics of Heavy Metals and Acidification with Their Response to Carbonate Minerals in Agricultural Soils from the Southern Jiangsu Province. Nanjing University 2016.(In Chinese)
79	Li, P. County-scale Spatial-Temporal Variations and Source Identification of Heavy Metals in the Cropland Soils. Zhejiang University 2016.(In Chinese)
80	Shen, Y. Z., et al. Heavy Metal Pollution Situation and Changing Tendency in Farmland Soil of Yangzhou City. Journal of Anhui Agricultural Sciences 2016, 44(07), 179-181.(In Chinese)
81	Zhang, X. Soil Environmental Quality Monitoring in the Yangtze River Delta. China University of Geosciences (Beijing) 2016.(In Chinese)
82	Shao, D. W. Pollution Characteristics of Typical Heavy Metals in Farmland Soil of Yangtze River Delta and Regulation on Bioavailability. Zhejiang Universit 2017.(In Chinese)
83	Jiang, H., et al. Evaluation on Heavy Metal Pollution and Potential Ecological Risk of Farmland Soils in a County of Anhui Province, China. Journal of Agricultural Resources and Environment 2017, 34(04), 352-359.(In Chinese)
84	Chen, X. L., et al. The Spatial Distribution and Pollution Assessment of Heavy Metals in Arable Land in Southeast of Huzhou. Journal of Hohai University(Natural Sciences) 2017, 45(06), 495-502.(In Chinese)
85	Song, J. Q., et al. GIS-Based Heavy Metals Risk Assessment of Agricultural Soils—A Case Study of Baguazhou, Nanjing. Acta Pedologica Sinica 2017, 54(01), 81-91.(In Chinese)
86	Song, J. Q. Risk Assessment of Heavy Metals in Soils and Agro-products along the Yangtze River of Northern Nanjing. Nanjing Agricultural University 2017.(In Chinese)
87	Wu, D. Y., et al. Analysis of Heavy Metal Pollution and Potential Ecological Risks of Paddy Soils in Ningbo City. China Agricultural Informatics 2017, 07, 38-42.(In Chinese)
88	Yuan, W. Y. Study on Heavy Metals Pollution in Soil and Vegetables in Suburbs of Shanghai. Shanghai Jiaotong University 2017.(In Chinese)
89	Ge, H. J., et al. Investigation on Lead (Pb), Cadmium (Cd) and Chromium (Cr) Pollution in Rural Soils of Wujiang District in Suzhou City. Modern Preventive Medicine 2017, 44(16): 2912-2915+2927.(In Chinese)
90	Gong, W. H., et al. Heavy Metal Pollution and Potential Ecological Risk Assessment of Cultivated Soil in the Typical Agricultural Region of Yangtze River Delta. Hubei Agricultural Sciences 2017, 56(23), 4493-4496+4518.(In Chinese)
91	Xiao, W., et al. Assessment and Geographical Detection of Heavy Metal Pollution in Typical Farmland Soil in Chaohu Lake Basin. Transactions of the Chinese Society for Agricultural Machinery 2018, 49(07), 144-152.(In Chinese)
92	Yin, G. Q., et al. Analysis of the Sources And Characteristics of Heavy Metals in Farmland Soil from a Typical District in Anhui Province. Journal of Agro-Environment Science 2018, 37(01), 96-104.(In Chinese)
93	Yu, X. H. and Chen, Y. L. Characteristics of Heavy Metals Pollution and Ecological Risk Warning Assessment of Agricultural Soil in Changxing Island, Shanghai. Journal of Shanghai Ship and Shipping Research Institute 2018, 41(03): 89-93.(In Chinese)
94	Kuang, Y., et al. Concentrations and pollution assessment of mercury in farmland soil of Xinqiao Mining Area of Tongling, Anhui, China. Chinese Journal of Applied Ecology 2018, 29(08), 2746-2752.(In Chinese)
95	Li, P. F. and Tao, C. J. Heavy Metal Content Characteristics and Environmental Quality Assessment of Agricultural Land in The Yellow River Flooded Area of Anhui Province. Journal of Geology 2019, 43(02), 301-306.(In Chinese)
96	Zhang, Y. Y., et al. Heavy Metals in Typical Farmland Soils of Zhejiang Province: Levels, Sources and Ecological Risks. Ecology and Environmental Sciences 2019, 28(06), 1233-1241.(In Chinese)
97	Huang, D. L., et al. The spatial heterogeneity and distribution characteristics of copper in the soil-rice system in Wenling, Zhejiang. Journal of Zhejiang Agricultural Sciences 2019 60(03), 514-519.(In Chinese)
98	Li, P., et al. County-scale temporal–spatial distribution and variability tendency of heavy metals in arable soils influenced by policy adjustment during the last decade: a case study of Changxing, China. Environmental Science and Pollution Research 2015, 22(22), 17937-17947.
99	Shao, D., et al. Current status and temporal trend of heavy metals in farmland soil of the Yangtze River Delta Region: Field survey and meta-analysis. Environmental Pollution 2016, 219, 329-336.
100	Hu, B., et al. Application of portable XRF and VNIR sensors for rapid assessment of soil heavy metal pollution. PLoS One 2017, 12(2), e0172438.
101	Hu, B., et al. Assessment of heavy metal pollution and health risks in the soil-plant-human system in the Yangtze River Delta, China. International journal of environmental research and public health 2017, 14(9), 1042.
102	Hao, X.-Z., et al. Heavy metal transfer from soil to vegetable in southern Jiangsu Province, China. Pedosphere 2009, 19(3), 305-311.
103	Mao, C., et al. Human health risks of heavy metals in paddy rice based on transfer characteristics of heavy metals from soil to rice. Catena 2019 175, 339-348.
104	Tian, K., et al. Determination and evaluation of heavy metals in soils under two different greenhouse vegetable production systems in eastern China. Chemosphere 2016 165, 555-563.
105	Zhou, J., et al. Factorial Kriging analysis and sources of heavy metals in soils of different land-use types in the Yangtze River Delta of Eastern China. Environmental Science and Pollution Research 2016, 23(15), 14957-14967.
106	Tian, K., et al. Geochemical baseline establishment and ecological risk evaluation of heavy metals in greenhouse soils from Dongtai, China. Ecological Indicators 2017, 72, 510-520.
107	Ran, J., et al. Heavy metal contents, distribution, and prediction in a regional soil–wheat system. Science of the total environment 2016, 544, 422-431.
108	Song, Y., et al. Multivariate linear regression model for source apportionment and health risk assessment of heavy metals from different environmental media. Ecotoxicology and environmental safety 2018, 165, 555-563.
109	Yang, L., et al. Occurrence, speciation, and risks of trace metals in soils of greenhouse vegetable production from the vicinity of industrial areas in the Yangtze River Delta, China. Environmental Science and Pollution Research 2019, 26(9), 8696-8708.
110	Hashmi, M. Z., et al. Risk assessment of heavy metals pollution in agricultural soils of siling reservoir watershed in Zhejiang province, China. BioMed research international, 2013, 2013.
111	Hang, X., et al. Risk assessment of potentially toxic element pollution in soils and rice (Oryza sativa) in a typical area of the Yangtze River Delta. Environmental pollution, 2009, 157(8-9), 2542-2549.
112	Xu, X., et al. Sources of heavy metal pollution in agricultural soils of a rapidly industrializing area in the Yangtze Delta of China. Ecotoxicology and environmental safety 2014, 108, 161-167.
113	Yan-Feng, Z., et al. Spatial distribution of heavy metals in agricultural soils of an industry-based peri-urban area in Wuxi, China. Pedosphere, 2007, 17(1), 44-51.
114	Fang, S.-B., et al. Spatial variations of heavy metals in the soils of vegetable-growing land along urban-rural gradient of Nanjing, China. International journal of environmental research and public health, 2011, 8(6), 1805-1816.
115	Ma, J. Y., et al. Survey and Risk Assessment of Soil Heavy Metals in the Main Rice Producing Areas in Hangjiahu Plain. Journal of Zhejiang A & F University 2020, 1-10.(In Chinese)
116	Liu, D. R. and Zhou, Y. Speciation characteristics and bioavailability of cadmium in paddy soils, western Zhejiang Province. Geophysical and Geochemical Exploration 2020, 44(5), 1239－1244.
117	Wang, Y.L., et al. Investigation and Analysis of Heavy Metal Content in Soil and Vegetables in Part of Vegetable Bases in Zhejiang. Journal of Zhejiang Agricultural Sciences 2020, 61(07), 1310-1312.(In Chinese)
118	Chai, S., et al. Heavy metal content characteristics of agricultural soils in the Pearl River Delta. Acta Scientiarum Naturalium Universitatis Sunyatseni, 2004, 43(4), 90-94.
